# Supplementary material for: First report of transient urinary retention after bilateral lumbar ESPB in a patient with FBSS: a case report
Source: Front Med (Lausanne). 2025 Oct 9;12:1683055. doi: 10.3389/fmed.2025.1683055 (PMC12546056; doi:10.3389/fmed.2025.1683055)
Supplement: Supplementary file 1 [file Data_Sheet_1.zip]

Archive with 7 entries (6 files):
- Figures/
- Figures/Fig 1A.tif
- Figures/Fig 1B.tif
- Figures/Fig 2A.tif
- Figures/Fig 2B.tif
- Figures/Fig 3A.tif
- Figures/Fig 3B.tif
